# Supplementary material for: Effect of Quorum Sensing by Staphylococcus epidermidis on the Attraction Response of Female Adult Yellow Fever Mosquitoes, Aedes aegypti aegypti (Linnaeus) (Diptera: Culicidae), to a Blood-Feeding Source
Source: PLoS One. 2015 Dec 16;10(12):e0143950. doi: 10.1371/journal.pone.0143950 (PMC4682952; doi:10.1371/journal.pone.0143950)
Supplement: S1 Dataset — (XLSX) [file pone.0143950.s001.xlsx]

## Sheet: Sheet1
mutant vs broth											Wildtype vs broth
	R1		R2		R3		R4					R1		R2		R3
min	agr-	broth	agr-	broth	agr-	broth	agr-	broth			min	wildtype	broth	wildtype	broth	wildtype	broth
1	3	4	0	0	2	1	0	0			1	2	2	2	2	4	0
2	6	5	2	1	2	3	0	0			2	3	2	1	4	5	2
3	8	8	0	1	2	2	1	0			3	3	4	0	3	3	2
4	6	5	0	1	2	0	0	0			4	2	3	1	3	2	1
5	6	7	2	1	1	0	0	0			5	1	1	0	2	2	0
6	5	5	0	1	2	0	0	2			6	2	1	3	2	0	1
7	5	4	0	0	1	1	1	2			7	1	0	3	5	0	0
8	4	2	2	0	1	2	1	4			8	2	0	2	4	0	0
9	3	2	3	0	1	2	2	2			9	0	0	3	3	0	0
10	4	2	2	0	1	3	4	3			10	1	2	2	2	1	0
11	1	2	1	0	1	1	3	3			11	1	3	3	2	1	0
12	2	1	1	0	2	1	3	3			12	1	2	3	2	1	0
13	3	0	2	0	0	0	3	3			13	2	3	3	1	1	0
14	3	1	0	0	1	0	0	1			14	2	2	3	0	1	0
15	3	1	1	0	0	0	0	0			15	2	4	2	0	0	0
Broth vs Broth											Wildtype vs mutant
	R1		R2		R3		R4					R1		R2		R3		R4
	left	right	left	right	left	right	left	right				wt	m	wt	m	wt	m	wt	m
1	2	2	5	6	0	1	1	1			1	15	6	7	0	4	0	2	3
2	4	4	6	8	2	2	1	3			2	15	6	8	0	4	2	4	4
3	5	3	5	7	2	4	2	1			3	17	8	7	0	4	2	5	3
4	4	3	5	5	3	2	4	2			4	12	10	12	0	4	0	4	2
5	5	2	3	4	3	2	5	2			5	20	10	5	0	3	4	5	3
6	3	3	4	4	2	2	4	2			6	17	9	9	0	2	1	4	4
7	4	2	4	5	3	4	4	3			7	19	9	8	0	2	2	4	3
8	3	1	2	6	2	4	3	3			8	17	11	8	0	2	3	5	2
9	3	2	2	5	3	3	4	2			9	20	7	8	0	3	4	5	3
10	3	1	3	6	5	2	2	1			10	21	7	6	0	3	2	5	3
11	3	2	2	6	2	2	2	2			11	18	6	6	0	3	3	4	2
12	3	3	4	4	1	3	3	2			12	23	4	6	0	2	2	5	1
13	4	3	3	2	1	3	2	3			13	22	6	9	0	3	3	5	2
14	3	2	2	2	2	2	2	2			14	22	5	5	1	2	2	5	2
15	4	2	1	2	1	2	3	2			15	20	3	8	1	0	4	6	1
